# Supplementary material for: Tracheal External Support Using a Parallel Loop Line Prosthesis for Tracheal Stent Fracture in a Dog: A Case Report
Source: Animals (Basel). 2026 Jan 7;16(2):171. doi: 10.3390/ani16020171 (PMC12837867; doi:10.3390/ani16020171)
Supplement: Supplementary file 1 [file animals-16-00171-s001.zip]

Archive with 2 entries (2 files):
- ultrasound video of laryngeal paralysis.mp4
- __MACOSX/._ultrasound video of laryngeal paralysis.mp4
